# Supplementary material for: Health impact assessment and cost‒benefit analysis: Exploring complementarities of methods to assess the impacts of regulations on food consumption
Source: PLoS One. 2025 Jul 1;20(7):e0326946. doi: 10.1371/journal.pone.0326946 (PMC12212541; doi:10.1371/journal.pone.0326946)
Supplement: S2 File — (XLSX) [file pone.0326946.s003.xlsx]

## Sheet: Table S4_ReadMe
Data sources and characteristics
Survey (year)	INCA 3 (2014-2015)	Kantar (2019)
Measure type	Consumption habits in a nationaly representative sample	Products purchased by households, nationaly representative
Sample size	4141 adults and children	aproximately 13,039 households
Measured method	24-h recalls x 2-3 days (non-consecutive)	Scaning of all products in the households
Note	Capture overall eating habits Possible to estimate average intakes of the population and groups of the population (e.g., according to age group, sex, etc). Less robust to capture food consumed with less frequency. Answers the question "Is this product consumed regularly and in what amounts?"	It measures purchase habits by frequency of purchased products by household. Captures if product was purchased at least once a year. Answer the question "Is this product purchased, and how often is purchased, in this year?"
Reference	Dubuisson, C., Dufour, A., Carrillo, S., Drouillet-Pinard, P., Havard, S., & Volatier, J. L. (2019). The Third French Individual and National Food Consumption (INCA3) Survey 2014-2015: Method, design and participation rate in the framework of a European harmonization process. In Public Health Nutrition (Vol. 22, Issue 4, pp. 584–600). Cambridge University Press. https://doi.org/10.1017/S136898001…	Thiollet-Scholtus, M., Bouamra-Mechemache, Z., Mouzon, O. de, Orozco, V., Spiteri, M., & Membré, J.-M. (2024). What can increase lentil production and consumption in a temperate-climate country? European Journal of Agronomy. Submitted. Thiollet-Scholtus, M., Membré, J.-M., Mouzon, O. de, Orozco, V., Spiteri, M., & Bouamra-Mechemache, Z. (2024, August 26). Opening barriers for lentil agri-food sys…		Reference: Ygil KH (2013) Mål, vægt og portionsstørrelser på fødevarer [Dimensions, weight and portion sizes of foods]. Søborg, Denmark. Available at: https://backend.orbit.dtu.dk/ws/portalfiles/portal/54035130/maal_vaegt_portionsstoerrelser_marts_13.pdf
	Publicly raw data:
	https://www.data.gouv.fr/fr/datasets/donnees-de-consommations-et-habitudes-alimentaires-de-letude-inca-3/
Approximate population size	66 600 000	67 000 000 (approximation)
Reference	https://www.insee.fr/	https://www.insee.fr/

## Sheet: Table S4_Lentil crosscheck
Table S4. Cross-check of data sources that characterize the lentils market in France, including uncertainties.
Lentils in the French Market					Lentils consumption patterns in the French population					Uncertainty factors
Data extracted from literature based on Kantar (2019)					Data from INCA3 (2014-2015)
Product type	Tonne per year	Converted (cooked) amounts			Conservative					Oberserved differences could be due to:
Lentil dry (tonne)	17315	43287.5			Population	Mean intake (g/day) cooked amounts	Mean intake (kg/year) cooked amounts			• Differences between survey methods for data collection: "habitually consumed" versus "frequency of purchase"
Lentil canned or cooked (tonne)	12143	12143			Adults	2.87549
Total (tonne)	29458	55430.5			Children	2.544				• Adherence to helthier diets by an increased consumption of lentils (legumes)
Total (Kg)	29458000	55430500			Total population	2.715	0.990975			• Populational growth
										• Application of conversion factors for weight changes
Consumers* (2/3 of the population)	4.47091e+07									• Assumptions on the proportion of type of product purchased (dry, canned, cooked)
Lentil type (%) (proportion of purchased products)	58.7786				Lentil type (%) (proportion of eating occasions)	73				• Food classification not enough detailed
										• Other unkown factors
Lentil purchase (kg/per person)	0.658881						Difference
Converted (cooked) amounts of purchased lentils (kg/per person)		1.2398			Proxy for demand (kg/year) converted in purchased amounts (based on INCA3)	0.556928	0.101953			Pontential underestimation of lentils sold in 2019
					Proxy for demand (kg/year) converted in purchased amounts (based on Kantar)	0.641486	0.0173947			Total (Kg), "habitual" consumers (conservative approach)	2.86803e+07
Estimated intake (g/day) of total population		3.39672								Difference (Kg)	777704
										Difference (Tonne)	777.704
COLOR CODE					Sensitive analysis considering less conservative consumption data*
PARAMETERS RELEVANT FOR THE CBA					*Includes consumption of dry and canned legumes, not specified (data not used in the paper)
INTERMEDIATE ESTIMATE					Population	Mean intake (g/day) cooked amounts	Mean intake (kg/year) cooked amounts
PARAMETERS RELEVANT FOR THE HIA					Adults	3.058
					Children	2.554
					Total population	2.814	1.02711
SUPPORTING REFERENCE
*Extracted from: "Thiollet-Scholtus M, Bouamra-Mechemache Z, Mouzon O de, Orozco V, Spiteri M, Membré JM. What can increase lentil production and consumption in a temperate climate country? European Journal of Agronomy [forthcoming]. 2024							Difference
					Proxy for demand (kg/year) converted in purchased amounts (based on INCA3)	0.577236	0.0816452
					Proxy for demand (kg/year) converted in purchased amounts (based on Kantar)	0.664877	-0.00599647
					Scenario analysis based on intake data from scenario S1*
					*Regular lentil consumers increase their consumption by 30%
					Population	Mean intake (g/day) cooked amounts	Mean intake (kg/year) cooked amounts
					Total population	3.16	1.1534
							Difference
					Proxy for demand (kg/year) converted in purchased amounts (based on INCA3)	0.648211	0.0106702
					Proxy for demand (kg/year) converted in purchased amounts (based on Kantar)	1.1534	-0.494519

## Sheet: Tables S5-S6_Intakes (HIA)
Table S5. Consumption patterns (g/day) of the French adult population in the reference and alternative scenarios S1 and S2.
Scenario	Mean	SD	P2.5	P50	P97.5	Proportion of consumers
Lentils
Reference	2.88	14.32	0.00	0.00	42.50	0.06
S1	3.74	18.62	0.00	0.00	55.25
S2	12.35	24.59	0.00	0.00	55.25	0.25
Table S6. Consumption patterns (g/day) of the French adult population in the reference and alternative scenarios S3 and S4.
Scenario	Mean	Sd	P2.5	P50	P97.5	Proportion of consumers
Unprocessed red meat
Reference	42.07	59.59	0.00	22.86	203.21	0.57
S3	29.45	41.71	0.00	16.00	142.25
S4	36.48	51.67	0.00	19.82	176.19
Lentils
Reference	2.88	14.32	0.00	0.00	42.50	0.06
S3	15.50	22.97	0.00	8.57	76.07
S4	8.47	16.41	0.00	3.8	49.34

## Sheet: Table S7_Micronutrients (HIA)
Table S7. Proportion of the French adult population below the average requirement for selected micronutrient in the reference and alternative scenario S3.
Micronutrient	Sex	AR1	Scenarios, % (n)
			Reference	S3
Iron	Females	7 mg/day	7 (84)	7 (85)
	Females (≥ 40 years)	6 mg/day	10 (120)	10 (121)
	Males	6 mg/day	6 (50)	5 (46)
Vitamin B12	Females	4 µg/day	55 (677)	61 (758)
	Males		33 (293)	41 (366)
Selenium	Females	70 µg/day	11 (136)	13 (156)
	Males		4 (36)	6 (52)
Zinc2	Females	6.2 mg/day	26 (317)	38 (349)
	Males	7.5 mg/day	20 (175)	22 (197)
1Average requirement (AR). Adequate intake (AI) is used when AR is not available (i.e., selenium and B12). 2 values considering low phytate intake.
Reference
EFSA DRV Finder (2019)

## Sheet: Table S8_Welfare S1-S2 (CBA)
Table S8. Welfare analysis for scenario S1-S2 with two parameters based on experimental data
PARAMETERS and DATA			Croo						PARAMETERS and DATA
Parameters	Notations	Value							Parameters	Notations	Value
Consumption over a year (kg)	Q1	28653053							Consumption over a year (kg)	Q1	28653053
Average price (€/kg)	p1	2.7							Average price (€/kg)	p1	2.7
Demand elasticity	ε	-1.234							Demand Elasticity	ε	-1.234
Proportion of consumers	beta	0.666667							Proportion of consumers	beta	0.666667
Relative variation in willingness to pay	wtp2	0.045							Relative variation in quantity	deltq	0.169231
Baseline									Baseline
Demand calibration									Demand calibration
Slope	1/b	1.96433e+07							Slope	1/b	1.96433e+07
Intercept conso	a1	4.88801							Intercept	a1	4.88801
External effect	f	0.1215							External effect	f	0.370278
Equilibrium price		2.7							Equilibrium price		2.7
Equilibrium quantity		28653053							Equilibrium quantity		28653053
(crosscheck)		2.86531e+07
Domestic consumers surplus		3.13465e+07							Domestic consumers surplus		3.13465e+07
External effect		3.48135e+06							External effect		1.06096e+07
Overall Welfare		3.48279e+07							Overall Welfare		4.19561e+07
Subsidy f									Subsidy f
Equilibrium price p-f	p-f	2.5785							Equilibrium price p-f	p-f	2.32972
Equilbrium quantity		3.02442e+07							Equilbrium quantity		3.3502e+07
Variation in quantity		1.5911e+06							Variation in quantity		4.84898e+06
Relative variation in average WTP		0.05553							Relative variation in chosen quantitiese		0.169231
Domestic consumers surplus		3.49245e+07							Domestic consumers surplus		4.28539e+07
External effect		3.67467e+06							External effect		1.24051e+07
State cost/benefit from subsidy/tax		-3.67467e+06							State cost/benefit from subsidy/tax		-1.24051e+07
Overall Welfare		3.49245e+07							Overall Welfare		4.28539e+07
New consumers									New consumers
Equilibrium quantity		795552							Equilibrium quantity		2.42449e+06
		3.10397e+07									3.59265e+07
Quantity variation (kg)		2.38666e+06							Quantity variation (kg)		7.27347e+06
Quantity variation (%)		0.083295							Quantity variation (%)		0.253846
Domestic consumers surplus		48329.8							Domestic consumers surplus		448868
External effect = external subsidy									External effect = external subsidy
Variation in welfare (€)		144989							Variation in welfare (€)		1.3466e+06
Variation in welfare (%)		0.00416303							Variation in welfare (%)		0.0320955
Imperfect information									Imperfect information
Quantity		4.53662e+07							Quantity		5.0253e+07
Surplus		5.23868e+07							Surplus		6.42808e+07
Increase of 30% in the consumption (S1)									Increase of 30% in the consumption (S1)
Increase		0.3							Increase		0.3
New quantity		3.7249e+07							New quantity		3.7249e+07
Quantity variation (kg)		8.59592e+06							Quantity variation (kg)		8.59592e+06
Quantity variation (%)		0.3							Quantity variation (%)		0.3
Domestic consumers surplus		2.85253e+07							Domestic consumers surplus		2.85253e+07
External effect		4.52575e+06							External effect		1.37925e+07
Overall Welfare		3.30511e+07							Overall Welfare		4.23178e+07
Variation in welfare compared with initial (€)		-1.77678e+06							Variation in welfare compared with initial (€)		361691
Variation in welfare (%)		-0.0510161							Variation in welfare (%)		0.00862069
Variation in welfare compared to optimum with tax		-1.87344e+06							Variation in welfare compared to optimum with tax		-536044
Increase of consumers (S2)									Increase of consumers (S2)
		4.46667e+07									4.46667e+07
Per person intercept		1.43308							Per person intercept		1.43308
Per person slope		0.293183							Per person slope		0.293183
Demand per person		0.641486	(Cross-check for the 2/3 of population)						Demand per person		0.641486	(Cross-check for the 2/3 of population)
Quantity		2.86531e+06	0.1						Quantity		2.86531e+06	0.1
Welfare per capita		-0.623847	-2.78652e+07						Welfare per capita		-0.46426	-2.07369e+07
Quantity total		4.01143e+07							Quantity total		4.01143e+07
Variation		1.14612e+07	0.4						Variation		1.14612e+07	0.4
New consumers		4.46667e+06	(20% of non-consumers)						New consumers		4.46667e+06	(20% of non-consumers)
Welfare total		-2.78652e+06	-0.0800083						Welfare total		-2.07369e+06	-0.0494253
Total welfare variation (€)		-4.65996e+06							Total welfare variation (€)		-2.60974e+06
Variation in welfare (%)		-1.1338							Variation in welfare (%)		-1.0622

## Sheet: Table S9_Meat consumption
Table S9. Unprocessed meat consumption patterns of the French population.
Population group	Both meat consumers and non-consumers	Meat consumers only	Meat consumers that eats lentils	Meat consumers that do not eat lentils				Conversion of quantities consumed in a subgroup of consumers for the CBA
	Meat (g/day) cooked	Meat (g/day) cooked	Meat (g/day) cooked	Meat (g/day) cooked				Variable	Value
Adults	42.07	69.94	66.63	70.15				Population 2019	67000000
Children	38.65	55.14	50.39	55.5				Proportion meat consumers	0.57
Total	40.42	62.2	57.53	62.53				Total of people	38190000
Total per kg/year	14.7533	22.703	20.9985	22.8235				Proportion of consumers not eating lentils	0.94
								Proportion of consumers eating both products	0.06
Proxy for demand (kg/year) converted in purchased amounts	18.4416	28.3787	26.2481	28.5293
								Price beef €/kg (2019)	10.4
Population group			Eats lentils and meat	Eat lentils and do not eat meat
			Lentil (g/day) cooked	Lentil (g/day) cooked				Meat consumers	35898600
Adults			50.37	38.948				Meat and lentils consumers	2291400
Children			35.13	31.287
Total			41.838	35.293				Quantity meat (1) (Kg)	1.01876e+09
								Quantity meat (2) (Kg)	6.01448e+07
Total per kg/year			15.2709	12.8819				Quantity lentils (Kg)	1.96653e+07
Proxy for demand (kg/year) converted in purchased amounts			8.58223	16.1024				Total quantity meat (Kg)	1.0789e+09
Note: These estimates only reflects the consumption of unprocessed red meat defined as any bovine (beef or veal) reported as consumed as a steak or mincemeat.
